# Supplementary material for: Phytobiotic-Prebiotic Feed Additive Containing a Combination of Carob Pulp, Chicory, and Fenugreek Improve Growth Performance, Carcass Traits, and Fecal Microbiota of Fattening Pigs
Source: Animals (Basel). 2023 Nov 23;13(23):3621. doi: 10.3390/ani13233621 (PMC10705162; doi:10.3390/ani13233621)
Supplement: Supplementary file 1 [file animals-13-03621-s001.zip]

Archive with 1 entries (1 files):
- animals-2701440-supplementary.pdf
